# Supplementary material for: Ethnobotanical Documentation of the Uses of Wild and Cultivated Plants in the Ansanto Valley (Avellino Province, Southern Italy)
Source: Plants (Basel). 2023 Oct 26;12(21):3690. doi: 10.3390/plants12213690 (PMC10649993; doi:10.3390/plants12213690)
Supplement: Supplementary file 1 [file plants-12-03690-s001.zip]

Archive with 1 entries (1 files):
- plants-2650422-supplementary.pdf
